# Supplementary material for: The latency-reversing agent HODHBt synergizes with IL-15 to enhance cytotoxic function of HIV-specific T cells
Source: JCI Insight. 2023 Sep 22;8(18):e169028. doi: 10.1172/jci.insight.169028 (PMC10561764; doi:10.1172/jci.insight.169028)
Supplement: Supporting data values [file jciinsight-8-169028-s006.xlsx]

## Sheet: Fig. 1B
	Gag														Pol														Nef														Env
	16	15	17	18	19	20	21	22	214356	321348	112213	111834	540827		16	15	17	18	19	20	21	22	214356	321348	112213	111834	540827		16	15	17	18	19	20	21	22	214356	321348	112213	111834	540827		16	15	17	18	19	20	21
Media	1	1	1	1	1	1	1	1	1	1	1	1	1	1	1	1	1	1	1	1	1	1	1	1	1	1	1	1	1	1	1	1	1	1	1	1	1	1	1	1	1	1	1	1	1	1	1	1	1
HODBT	1.74558	1.13436	1.08333	1.95337	1.95337	1.38235	3	5.2	0.763441	0.6	1.4	1.40476	0.689076	1.22814	1.68132	1.57692	1.66667	1.72973	1.72973	2.46667	1	2.33333	0.692308	0.5	0.652174	0.414634	0.898305	1.81081	1.82692	0.888889	0.5	2.30894	2.30894	1.07407	2.33333	0.666667	1.10526	2	1.61539	1.2766	0.584906	2.94737	1.73333	0.5	3.5	1.54	1.54	0.647059	0.5
DMSO	1	0.796545	1	1	1	0.264706	1.5	1.3	0.408602	0.2	0.45	0.674603	0.336134	1.13308	0.703297	0.5	0.666667	0.882883	0.882883	0.533333	1.57143	1	0.307692	0.25	0.217391	0.585366	0.372881	1.24324	1.01923	0.888889	0.5	1.34959	1.34959	0.592593	0.666667	0.333333	0.789474	0	0.230769	0.787234	0.566038	2.31579	1.4	0.5	2	1.1	1.1	1.41176	1
IL15	1.83039	1.55662	2.16667	5.33161	5.33161	4.88235	4.625	9.6	1.46237	0.2	5.2	2.42593	1.85714	1.87452	2.53846	3.23077	2.66667	4.7027	4.7027	6.93333	4.71429	8.33333	1.75	0.5	3.91304	2.90244	1.9322	2.47297	4.36538	2.88889	2.5	4.84553	4.84553	4.74074	3.66667	6.66667	2.86842	0.4	12.1539	5.25532	2.07547	14.7895	2.66667	4.75	2.5	3.76	3.76	2.29412	5
IL15 HODBT	3.33216	2.19962	3.58333	8.89119	8.89119	9.11765	12.5	22	2.3871	1	12.15	3.99735	2.86555	3.29278	4.57143	6.84615	6.33333	8.75676	8.75676	7.1	6.85714	15.3333	1.67308	1.5	15.1304	4.70732	3.89831	4.59459	6.42308	6.22222	1.83333	7.27642	7.27642	16.037	11.3333	20.3333	11.4737	1.8	36.1538	13.7021	5.67924	34.6842	3.93333	1.25	2	4.26	4.26	2.52941	7
IL15 DMSO	1.77385	1.39347	1.83333	3.84456	3.84456	5.76471	7.375	7.3	0.666667	0.2	6.15	2.44973	0.966387	2.01521	1.95604	2.03846	4.33333	4.74775	4.74775	4	4	9.66667	0.884615	0.75	6.04348	4.53658	2.44068	2.79054	3.88462	1.44444	3	3.71138	3.71138	3.7037	7.66667	11.6667	2.21053	0.2	13.8461	6.89362	1.73585	18.0526	1.06667	1.5	1	2.6	2.6	1.11765	7
[truncated: 21 more columns]

## Sheet: Fig. 2C
	150uM HODHBt + 25ng/ml IL-15						100Um HODHBt + 10ng/ml IL-15						50uM HODHBt + 1ng/ml IL-15
	Buffy 2396 2.11.22 55 yo m	buffy 3/4/22 jw	buffy 58216 4/22/22	BUFFY 4/5/22 JW	WWH-B012	OM5148	Buffy 2396 2.11.22 55 yo m	buffy 3/4/22 jw	buffy 58216 4/22/22	BUFFY 4/5/22 JW	WWH-B012	OM5148	Buffy 2396 2.11.22 55 yo m	buffy 3/4/22 jw	buffy 58216 4/22/22	BUFFY 4/5/22 JW	WWH-B012	OM5148
DMSO	1	1	1	1	1	1	1	1	1	1	1	1	1	1	1	1	1	1
HODHBt	0.97583	0.858288	1.01713	0.858798	0.994527	1.54787	1.418	1.55876	1.35919	1.21793	1.26362	1.65441	1.32714	1.32289	1.39283	1.28392	1.42655	1.62726
IL-15+DMSO	1.82879	1.83344	1.44268	1.53828	1.02627	1.7357	1.64537	1.93178	1.36426	1.22927	0.968703	1.43019	1.25518	1.23984	1.23937	1.13389	1.03502	1.33338
IL-15+HODHBt	3.04647	2.2881	2.45709	2.71054	1.39704	2.41466	3.04703	2.87487	2.41	2.50532	1.43094	2.39958	1.99286	2.12824	1.98422	1.67221	1.56218	1.99946

## Sheet: Fig. 2D
Lower panel
Lower panel
DMSO Uninfected			IL-15 + HODHBt Uninfected			DMSO Infected			HODHBt Infected			IL-15 Infected			IL-15 + HODHBt Infected
Mean	CV	n	Mean	CV	n	Mean	CV	n	Mean	CV	n	Mean	CV	n	Mean	CV	n
2013	237	1	2229	242		8570	260	1	8940	252	1	6645	259	1	12818	228	1

## Sheet: Fig. 2E
Upper panel
Raw MHC-I MFIs
DMSO	HODHBt	IL-15	IL-15 + HODHBt
54614	61253	57398	62969
57112	60794	56829	61561
53808	62183	58409	63447
Normalized MFIs used in Figure
DMSO	HODHBt	IL-15	IL-15 + HODHBt
1	1.12156	1.05098	1.15298
1	1.06447	0.995045	1.0779
1	1.15565	1.08551	1.17914
Lower panel
Infec No tx	Infec IL-15	Infec HODHBt	Infec IL-15-hodhbt	Uninfec No Tx	Uninfec IL-15-hodhbt
472	465	536	549	428	416
488	491	527	564	388	450
435	517	519	596	380	425

## Sheet: Fig. 4
	Ultrasensitive p24 ELISA results							IPDA results
								Intact
	OM5334							OM5334
														* Blanks = excluded outliers. Outliers pre-defined as mean +/- >2x SD
	DMSO	HODHBt	IL-15	IL-15+HODHBt	IL-15+HODHBt (NO CD8)	IL15+HODHBt (PBMCs)		DMSO (No NK)	HODHBt (No NK)	IL15 (No NK)	IL15+HODHBt (No NK)	IL15+HODHBt (No NK, NO CD8)	IL15+HODHBt (PBMCs)
	14.3	29.1	15.3	12.7	17.8	14.2		392.163	368.561	259.809	257.975	195.046	154.51
	6.8	0.1	4.46	19.8	8.6	20.5		851.807	309.338	395.608	159.865	46.678	145.167
	0.1	20.4	3.73	5.65	10.7	16.9		471.566	248.533	241.731	125.378	273.266	53.7614
	0.1	14	0.1	22.7	6.24	16.8		568.788	113.853	299.419	141.104	279.355	173.514
	1.85	0.1	0.1	17.8	7	8.6		376.026		75.8505	48.8395	139.463	87.7553
	0.1	7.5	19.1	1148	3.97	17.3		67.108	78.2202	162.712		136.674	119.739
	0.1	0.1	3.38	15.8	2.97	5.46		119.259	46.1183	221.63	100.547	162.338	66.9194
	5.33	0.1	4.02	22	23.2	22.3		275.213	55.5563	0	49.2976		109.046
	19.8	4.27	12.9	6.2	12.3	32.6
	4.79	9.9	3.91	304.5	13	27
	18.1	9.7	14.3	26.5	9.3	28.1
	8.8	0.1	0.1	18.1	17.2	15.2
	OM5011
	DMSO	HODHBt	IL-15	IL-15+HODHBt	IL-15+HODHBt (NO CD8)	IL15+HODHBt (PBMCs)
	0.1	12.4	0.1	0.1	2.69	9.4
	2.14	0.36	0.1	4.83	6.07	1.82
	0.1	12	0.1	8.3	2.69	0.68
	8.2	2.03	0.1	8.6	2.59	1.93
	4.17	8.6	4.37	14.5	8.6	9.9
	0.1	6.16	3.31	2.39	7	2.26
	5.46	0.1	0.1	0.1	7.3	136.8
	0.1	4.56	12.7	1.35	2.68	14.9
	OM5267
	DMSO	HODHBt	IL-15	IL-15+HODHBt	IL-15+HODHBt (NO CD8)	IL15+HODHBt (PBMCs)
	0.01	1.65	0.01	11.5	0.01	0.01
	0.01	0.01	0.01	0.01	7.3	4.05
	0.01	0.01	2.74	5.5	6.23	113.4
	0.01	7.5	1.45	0.69	0.01	11.7
	0.01	0.01	1.17	12.1	0.01	0.01
	2.21	5.5	2.08	3.04	4.65	0.01
	0.01	0.01	0.01	0.82	2.68	0.01
	10.2	0.01	0.94	0.01	9.7	5.12

## Sheet: Sfig. 1
IFN-g
	No peptide							Gag							Pol							Nef							Env							CMV
	13820i	111834d	112213h	214356d	0321348a	540827a	611168b	13820i	111834d	112213h	214356d	0321348a	540827a	611168b	13820i	111834d	112213h	214356d	0321348a	540827a	611168b	13820i	111834d	112213h	214356d	0321348a	540827a	611168b	13820i	111834d	112213h	214356d	0321348a	540827a	611168b	13820i	111834d	112213h	214356d	0321348a	540827a	611168b
R10	1365.2	77.2727	57.6092	462.983	104.839	268.952		12771.9	10449.8	118.182	3862.43	344.355	10395.2		9438.6	206.938	284.849	1897.79	320.161	4095.57		4208.77	358.852	16.5674	1735.08	150.714	2366.93		606.725	625.359	110.606	1028.18	53.2148	1227.02		112632	202177	50115.2	23279	182500	97096.8
HODHBt	599.415	203.349	523.333	389.503	114.225	731.855		11707.6	16787.1	280.303	6251.38	589.516	22532.3		10526.3	248.565	229.091	2624.59	573.79	12213.7		9681.29	602.871	313.03	1874.86	95.48	2526.21		571.637	1008.37	92.1212	1341.99	28.5817	1057.66		96959.1	326231	54160.6	32936.5	209113	180323
DMSO	73.6924	142.93	13.9302	283.978	128.226	545.564		19745.6	11069.4	83.3333	2504.7	351.21	8451.21		4274.56	129.426	157.879	1037.57	213.71	4651.61		2950.88	561.005	14.4343	1318.51	364.919	6017.34		395.614	554.067	142.424	1003.04	83.903	936.29		108567	372246	42645.4	26295.6	263831	165081
IL15	1133.92	235.167	322.424	2600.83	446.371	3379.84		16812.9	18122	132.727	6640.88	790.323	14350.8		5982.46	345.215	293.03	2761.6	339.516	6561.69		22342.1	797.368	433.333	9748.62	1070.97	3764.52		511.696	948.325	64.7864	3215.47	229.435	1400		219708	653145	118182	95414.4	427172	297500
IL15+ HODHBt	2536.26	4272.25	3370.91	18942	128.226	9681.45		69122.8	27720.1	1945.15	18229.3	1254.03	38088.7		38005.8	375.359	3888.79	4911.33	903.629	27705.7		50570.2	6461.72	5768.79	98535.9	256.855	38983.9		6599.41	1587.8	1202.42	4045.86	98.8478	2791.13		186228	806942	203576	271105	349879	538965
IL15+DMSO	524.269	540.67	73.1793	4926.8	159.274	2662.1		28590.6	21794.3	176.061	3676.8	618.548	11871		13853.8	263.158	428.788	2053.04	372.984	15604.8		21865.5	2873.92	453.333	3096.68	63.7193	4779.84		692.398	2170.57	132.424	1506.63	66.6541	840.323		229328	1079561	146303	163564	144234	302339
IL12p70	No peptide							Gag							Pol							Nef							Env							CMV
	13820i	111834d	112213h	214356d	0321348a	540827a	611168b	13820i	111834d	112213h	214356d	0321348a	540827a	611168b	13820i	111834d	112213h	214356d	0321348a	540827a	611168b	13820i	111834d	112213h	214356d	0321348a	540827a	611168b	13820i	111834d	112213h	214356d	0321348a	540827a	611168b	13820i	111834d	112213h	214356d	0321348a	540827a	611168b
R10	1646.49	232.294	12.3016	974.033		1489.92		6028.95	961.962	9.05998	4085.64	313.609	3943.14		1774.56	481.579	73.5935	3159.67	348.87	1231.05		2220.76	544.258	5.34985	2627.35	163.699	2189.11		2057.89	528.23	10.4535	2669.34	172.31	3310.08		76842.1	10098.1	14706.1	6408.84	35145.2	46415.3
HODHBt	469.591	239.054	29.2109	640.884		1421.37		344.149	1150.48	10.8837	1114.37	110.819	4448.39		560.234	289.1	7.73162	969.889	63.4878	1550.81		2638.6	586.603	144.099	933.149	101.732	1273.79		527.307	649.521	150.861	3840.05	47.1616	3023.39		57818.7	9234.45	25339.4	14033.1	13701.6	127661
DMSO	1465.2	1039.47	11.5324	9135.36	41.3601	1905.64		7304.09	715.55	26.5946	1995.03	390.496	987.5		2235.67	1362.68	1.65954	956.659		1758.07		472.314	620.813	14.7935	2267.68	332.425	1482.26		297.19	474.641	14.3842	4136.19	515.762	1692.34		77953.2	10514.4	21154.5	10919.9	8232.66	72193.6
IL15	620.76	404.068	19.5567	2849.72	200.324	1720.57		1576.02	667.225	2.91024	2590.33	1187.1	1931.05		507.618	415.072	5.84429	1216.85	59.2728	1726.61		3848.83	311.596	13.3639	3511.05	124.544	1306.86		1080.41	433.732	6.8615	7022.1	824.111	768.145		85380.1	11440.2	12200	11071.8	54826.6	56915.3
IL15+ HODHBt	470.281	428.23	178.605	1423.2	814	2090.73		1712.87	570.574	9.77788	1084.81	25.1207	2089.11		698.83	299.397	209.52	393.006	328.913	2964.52		6561.4	1805.26	422.029	6019.34	100.531	9342.74		2269.01	246.952	132.749	838.95	261.143	1814.52		63418.1	8478.47	46172.7	33773.5	28806.5	252258
IL15+DMSO	2304.59	273.148	6.01884	5535.64	216.179	2525		3820.18	1283.97	29.2903	394.275	450.591	2316.93		5428.36	289.799	6.74524	1378.18	95.3356	2271.37		3068.13	1180.86	7.04687	1309.67	212.445	2570.16		896.155	501.675	13.641	2266.57	12.5772	808.871		108392	12351.7	24875.8	18204.4	9100.81	65262.1
IL-1B
	No peptide							Gag							Pol							Nef							Env							CMV
	13820i	111834d	112213h	214356d	0321348a	540827a	611168b	13820i	111834d	112213h	214356d	0321348a	540827a	611168b	13820i	111834d	112213h	214356d	0321348a	540827a	611168b	13820i	111834d	112213h	214356d	0321348a	540827a	611168b	13820i	111834d	112213h	214356d	0321348a	540827a	611168b	13820i	111834d	112213h	214356d	0321348a	540827a	611168b
R10	14374.3	2781.82	14369.7	45339.8	6904.84	49358.9		44924	7184.21	7363.64	107099	11169.4	205968		31345	7227.27	7906.06	81906.1	4190.73	70536.3		29824.6	3760.53	3082.42	80331.5	10548.4	158387		42157.9	13595.7	11990.9	87651.9	4610.48	116169		137193	63899.5	46969.7	66215.5	31725.8	165726
HODHBt	5857.9	2176.79	7609.09	32872.9	3461.69	34407.3		4742.4	3092.58	4265.15	32638.1	2470.16	83185.5		15046.8	281.818	823.03	30740.3	3261.29	66741.9		8228.07	1150.72	3487.27	43616	4020.16	71556.4		8845.03	9590.91	3030.91	79972.4	3493.95	56149.2		101374	49028.7	28615.2	47102.2	59887.1	181169
DMSO	27973.7	2717.94	8978.79	84475.1	4791.94	88709.7		96929.8	11679.4	2126.36	53132.6	6668.15	53959.7		53950.3	4302.15	1454.55	32102.2	3263.71	25939.5		15953.2	36523.9	1347.58	75442	3885.08	43508.1		4740.35	16937.8	9772.73	184365	6205.65	14991.9		127602	85717.7	51397	71326	36625	515242
IL15	54371.3	7033.49	12603	79060.8	6450	108669		37652.1	8799.04	615.152	48033.2	2722.58	66677.4		21666.7	7928.23	2764.85	33121.6	1145.97	27221.8		90029.2	5581.34	7184.85	92403.3	2965.73	20959.7		11280.7	8026.32	1207.27	90497.2	5475.4	32653.2		106667	125981	48975.8	87541.4	52080.7	614718
IL15+ HODHBt	5231.58	5263.16	4104.55	33223.8	6014.52	26508.1		30342.1	2047.37	6569.7	22690.6	2236.29	27044.3		39877.2	933.493	5000.3	16000	1385.89	28637.1		19245.6	5057.42	3746.97	73563.5	5025.81	28584.7		56283.6	1556.22	3435.15	35350.8	2011.69	4951.61		49017.5	53421.1	21336.4	72430.9	50818.6	241290
IL15+DMSO	27786.5	18038.3	7293.94	118204	6662.5	102863		87807	9995.22	869.394	20016.6	1973.39	29129		97631.6	4485.17	4457.58	35508.3	2780.24	95000		90643.3	24913.9	4549.39	40743.1	2616.93	38157.3		29687.1	49323	2476.67	71298.3	5769.35	18689.5		156286	188469	36854.6	151326	23943.5	264516
IL-4
R10	10269	1461.96	1651.82	5262.43	2812.1	13491.9		7149.12	6131.58	744.545	5997.24	2783.47	14314.5		7847.95	2257.66	1134.55	6367.4	23735.1	13366.9		9482.46	1430.62	610.606	6209.94	3401.21	15471.8		9304.09	3209.09	1164.55	6709.94	2368.14	13262.1		17140.3	10808.6	5767.27	6041.44	6829.03	19342.7
HODHBt	5187.14	1085.17	1241.21	4229.01	2236.29	12004		6438.6	5476.08	952.121	4545.03	10654	14826.6		6003.8	1250.96	660.303	4895.58	2108.87	12096.8		5405.26	1157.66	586.97	5610.22	1908.87	12153.2		6055.56	2463.64	831.818	7132.6	2505.64	9552.42		23830.4	7851.68	10293.3	5770.72	6693.55	19661.3
DMSO	17532.2	2864.35	1086.67	5975.14	3025.81	16358.9		10178.4	2468.42	1106.97	5336.46	2821.37	9858.87		8576.02	4724.64	489.394	4122.38	1974.19	6774.19		5857.02	4240.67	2114.85	6519.34	3002.82	14532.3		5546.2	3305.02	1230.3	9419.89	2913.31	10052.4		13660.8	12837.3	7775.15	6613.26	7431.05	27996
IL15	9078.95	2380.62	1566.36	5520.44	3337.9	14798.4		8233.92	2399.28	776.667	5442.82	2483.07	13713.7		6078.95	3242.58	745.455	4247.51	1989.11	7797.18		12026.3	1382.3	1351.82	6988.95	1744.36	10914.5		6269.01	2049.04	674.848	7149.17	2479.43	10228.6		17590.6	9265.55	4653.64	7129.83	8593.15	40290.3
IL15+ HODHBt	8224.27	2016.27	1104.85	13842.5	3383.47	10306.5		8380.12	1821.53	1136.67	5212.98	2843.14	8366.53		7774.85	1249.04	932.424	3717.4	2039.52	7429.44		6862.57	5368.42	748.182	6281.77	2238.31	6833.06		9409.36	1416.03	1206.97	5760.22	4477.82	5133.87		13812.9	5643.54	4357.27	7610.5	16310.5	28362.9
IL15+DMSO	6146.2	4036.36	1187.27	24900.5	4927.82	26371		12035.1	2146.41	737.576	4429.83	2539.11	8983.87		10079	1463.88	676.667	4649.45	2137.5	12729.8		10710.5	6064.59	1016.36	5273.76	2109.27	8116.94		7967.84	7399.52	1153.94	7058.01	9010.48	12612.9		18140.3	17040.7	4252.73	9099.45	11459.7	44342.7
IL-5
	No peptide							Gag							Pol							Nef							Env							CMV
	13820i	111834d	112213h	214356d	0321348a	540827a	611168b	13820i	111834d	112213h	214356d	0321348a	540827a	611168b	13820i	111834d	112213h	214356d	0321348a	540827a	611168b	13820i	111834d	112213h	214356d	0321348a	540827a	611168b	13820i	111834d	112213h	214356d	0321348a	540827a	611168b	13820i	111834d	112213h	214356d	0321348a	540827a	611168b
R10	307.391	79.846	6.65257	183.921	104.059	442.339		217.592	265.066	13.695	383.978	171.763	925		121.867	69.6222	3.5881	132.124	1459.15	441.668		194.983	70.2611	2.11865	169.091	268.182	383.813		105.854	142.214	15.4263	137.93	95.9945	373.113		666.082	1380.62	170.138	284.847	2022.58	1529.03
HODHBt	78.4897	47.6184	4.75021	204.654	328.58	424.563		148.239	91.4579	12.5165	261.818	164.853	1197.58		194.114	74.0628	3.73895	113.162	106.741	639.516		63.268	77.2951	1.56404	134.179	83.225	316.604		107.389	212.276	7.22095	174.048	75.516	485.484		1066.96	893.78	52.7866	238.218	1737.9	1300
DMSO	214.853	106.306	7.37553	133.978	60.0653	656.452		193.694	155.348	7.33438	203.179	100.433	609.274		131.439	150.551	4.25699	189.99	75.1815	475		77.0056	137.87	1.22422	153.249	615.004	392.966		75.336	102.517	8.72548	157.465	109.709	273.953		341.813	1978.23	277.95	351.381	2543.95	1548.39
IL15	138.528	93.0837	8.45993	163.568	101.347	466.935		182.212	126.518	5.21726	223.615	93.9918	1137.9		96.95	54.6202	5.13992	131.185	83.6062	406.981		157.249	41.4239	16.6359	194.212	452.668	402.149		107.425	149.923	2.90535	181.025	70.4524	283.458		448.246	2053.59	496.061	287.569	4553.63	1914.11
IL15+ HODHBt	120.676	132.706	10.9611	513.812	164.642	387.394		201.168	105.436	3.36141	188.615	424.457	519.355		119.778	52.1311	4.55162	100.63	64.7613	427.016		132.917	166.013	4.2454	294.387	54.3304	437.87		139.249	82.9437	3.55866	147.069	137.334	191.326		420.468	1319.86	463.333	467.403	4851.21	1963.31
IL15+DMSO	65.8972	115.714	6.19465	278.469	384.604	641.649		347.076	102.48	8.26138	145.866	91.2147	306.27		145.139	53.0474	4.41359	121.038	74.2997	631.855		161.979	123.138	9.2348	131.63	91.2936	483.871		341.353	694.737	6.72652	186.98	75.1598	296.453		2538.01	2840.67	165.129	478.453	1897.18	1805.64
IL-6
	No peptide							Gag							Pol							Nef							Env							CMV
	13820i	111834d	112213h	214356d	0321348a	540827a	611168b	13820i	111834d	112213h	214356d	0321348a	540827a	611168b	13820i	111834d	112213h	214356d	0321348a	540827a	611168b	13820i	111834d	112213h	214356d	0321348a	540827a	611168b	13820i	111834d	112213h	214356d	0321348a	540827a	611168b	13820i	111834d	112213h	214356d	0321348a	540827a	611168b
R10	501140	25009.6	144030	246934	31838.7	474234		691520	14521.5	45160.6	271768	48842.7	1281048		297193	68349.3	63424.2	227403	27786.3	402621		192748	42296.7	31609.1	363315	57576.6	1490323		670760	86626.8	149939	476851	46669.3	1032661		5484672	883254	3100729	3405918	707944	7729705
HODHBt	119415	21406.7	113970	350387	20165.3	361895		37163.7	10990.4	73272.7	231989	18233.9	864516		49184.2	3900.96	9072.73	136436	22875	478750		116404	13440.2	61536.4	359006	33653.2	826169		173041	74808.6	132758	730387	21161.3	741331		4152717	633254	1634545	1921056	1416532	5737804
DMSO	542047	16342.1	58978.8	440138	35294.3	740726		1779123	30674.6	12266.7	158177	42548.4	347379		581111	39119.6	9336.36	96685.1	9415.32	148105		154737	908852	19757.6	411160	24262.1	396694		85467.8	204689	171333	1427901	48919.3	140242		5565017	1949140	3423623	3567338	1200000	11091627
IL15	826023	20741.6	104939	381354	30415.3	831492		309094	44820.6	4410	187818	18810.5	462540		158626	61435.4	19597	79309.4	11568.5	135040		1186550	50181.8	76090.9	493646	19258.1	268629		310351	56244	17781.8	738950	43141.1	322702		5780755	2233165	3595713	3655949	1210484	10319756
IL15+ HODHBt	140672	24643.5	87848.5	254392	21358.9	291573		111901	8131.58	51936.4	178149	16963.7	199476		83421.1	7787.08	107970	47281.8	9399.19	342500		170994	46638.8	70969.7	445387	25415.3	324032		1197368	10535.9	76424.2	274972	18395.2	108306		2500555	570335	2374265	2797054	1404839	6810202
IL15+DMSO	368830	55334.9	41124.2	607182	21286.3	510927		686257	33595.7	11436.4	77127.1	13669.4	168347		910234	48181.8	44915.2	95027.6	18798.4	609073		959064	361675	47703	279972	19552.4	421814		587690	2253174	36369.7	461160	36254	146331		6043897	4253058	3250920	4183483	601371	9401192
IL-22
	No peptide							Gag							Pol							Nef							Env							CMV
	13820i	111834d	112213h	214356d	0321348a	540827a	611168b	13820i	111834d	112213h	214356d	0321348a	540827a	611168b	13820i	111834d	112213h	214356d	0321348a	540827a	611168b	13820i	111834d	112213h	214356d	0321348a	540827a	611168b	13820i	111834d	112213h	214356d	0321348a	540827a	611168b	13820i	111834d	112213h	214356d	0321348a	540827a	611168b
R10	3057.02	1277.75	404.115	1055.53	1693.95	3252.82		2958.19	3499.28	287.019	1443.92	1661.29	4343.95		3329.24	477.034	838.485	2196.96	692.339	4556.05		1583.63	542.345	637.879	2548.89	2117.34	3135.48		2132.75	719.617	341.818	1146.96	1641.93	1972.58		7362.57	17050.2	999.091	6698.9	1498.39	20846.8
HODHBt	1623.98	729.187	393.333	1898.07	1241.93	3937.1		2485.38	2817.94	366.667	2071.82	2092.74	4664.11		1145.91	773.684	226.667	1861.6	2272.18	9225.81		3197.66	821.77	466.364	3323.48	1674.6	2497.18		2062.28	655.263	386.061	3648.89	3382.66	2881.86		4163.16	15825.4	497.879	5980.11	1726.21	19967.7
DMSO	3158.48	3811.96	579.091	2332.32	2568.14	3695.57		3749.41	1136.84	423.636	1743.65	1450.4	3452.82		5344.15	2975.84	369.394	1757.73	1805.64	3341.13		2038.3	564.115	378.182	2641.44	1676.61	2406.45		2601.46	605.742	642.121	4061.05	1267.34	2709.68		6583.04	17643.5	410.303	8127.07	2750.4	40346.8
IL15	2090.64	1448.09	275.151	6174.03	2932.66	4041.53		4068.42	978.708	425.758	2866.3	2682.66	8177.02		4948.25	2168.42	260.303	3378.45	2629.84	4673.79		3628.95	1433.49	310.606	4658.29	1570.97	2871.37		1911.4	821.77	688.788	4207.46	2057.26	2481.05		12672.5	48643.5	3923.03	24353.6	4238.31	64112.9
IL15+ HODHBt	2892.11	852.153	515.152	6563.54	2013.71	4857.66		3978.36	965.789	489.697	2951.66	2360.08	5908.87		4856.73	1772.97	381.818	2721.27	3009.27	10637.1		5398.54	3270.1	680.909	7859.12	1614.52	3889.52		3057.89	542.345	430.606	1711.05	2470.97	3406.86		5367.25	27445	3133.64	21837	3317.34	38431.4
IL15+DMSO	2194.15	1031.1	382.01	5674.03	1351.21	6058.87		3133.63	1810.05	399.697	1477.07	1811.69	7650		6160.82	1528.71	424.849	3160.22	2551.61	10278.2		3878.07	1472.49	693.636	2438.4	1405.64	2787.1		1856.43	904.067	311.515	1913.26	2076.61	3307.26		9000	48404.3	2377.58	25234.8	3829.43	47814.5
TNF-a
R10	73421.1	12181.8	10818.2	110856	29979.8	84475.8		306199	38567	28606.1	544834	70782.3	773750		121813	19476.1	26715.2	128287	23375	188024		164503	42495.2	15493.9	298674	54907.3	616371		120497	24543.1	51724.2	194586	12092.7	198669		3164392	1128469	1056667	1130110	841936	3016129
HODHBt	38318.7	14390	17597	151934	13080.6	78625		38704.7	21201	20454.5	235470	16665.3	400968		34640.3	3209.09	2017.58	49458.6	14290.3	99959.7		117252	11110	21463.6	225884	17407.3	296250		34447.4	26890	16824.2	179199	9322.58	68350.8		2440521	1016029	346000	535193	771936	2030242
DMSO	201608	11102.9	16127.3	195994	23153.2	219556		604971	40815.8	9984.85	198453	20056.5	271089		173655	6889.95	3599.09	33113.3	9721.77	61229.8		112866	55956.9	6456.06	246713	22991.9	115968		16795.3	23480.9	17797	273039	16076.6	29205.7		3307659	1335885	723636	849724	845202	3955285
IL15	390906	28858.8	22387.9	208729	26673.4	280605		252105	61411.5	4742.73	169226	24895.2	324032		66695.9	9600.48	8463.64	43679.6	7558.47	71633.1		582222	28212.9	32427.3	373094	14012.1	120484		34456.1	14779.9	7403.33	144199	17621	50491.9		3236739	1936940	1065152	881492	1259677	4555092
IL15+ HODHBt	66462	45090.9	24636.4	189751	27625	102621		224971	29208.1	25672.7	135083	18177.4	110202		84561.4	3265.07	7921.21	27099.5	9258.07	64451.6		167661	27117.2	24409.1	317182	22129	122702		129386	7394.74	9669.7	84613.3	9931.45	30516.1		1684795	1137560	651212	894475	1097984	3143548
IL15+DMSO	125760	75478.5	16124.2	410746	31326.6	313992		383099	64641.2	6545.45	79364.6	15020.2	176653		261433	9047.85	8115.15	38919.9	10564.5	165403		516520	79904.3	21842.4	149530	10834.7	156492		81871.4	103828	7181.82	93038.7	19717.7	41790.3		3842318	3066594	1019394	1322652	762661	3813090
IL-10
	No peptide						Gag						Pol						Nef						Env						CMV
	13820i	111834d	112213h	214356d	0321348a	540827a	13820i	111834d	112213h	214356d	0321348a	540827a	13820i	111834d	112213h	214356d	0321348a	540827a	13820i	111834d	112213h	214356d	0321348a	540827a	13820i	111834d	112213h	214356d	0321348a	540827a	13820i	111834d	112213h	214356d	0321348a	540827a
R10	660.819	265.311	54.88	402.21	73.4343	913.71	809.357	226.077	6.92917	1966.58	556.987	605.242	157.865	199.282	23.7765	534.254	22.1345	535.081	135.577	518.421	34.3557	1428.18	199.603	401.613	393.86	61.9022	9.81081	155.525	745.381	318.952	8111.11	277.99	416.364	6000	2422.98	3131.05
HODHBt	175.146	157.613	14.773	283.149	71.8159	451.21	122.09	88.7317	6.23354	797.79	161.467	268.952	525.731	123.006	7.27126	498.619	79.5217	290.323	215.438	58.0792	17.871	442.541	301.189	256.855	211.988	224.88	13.6478	283.425	1198.79	257.654	2145.61	501.435	87.6352	2015.75	1989.92	1656.45
DMSO	335.965	48.2189	5.98765	5419.61	43.6137	793.145	961.988	741.388	5.8423	255.249	107.937	188.497	184.21	145.258	2.41212	636.644	521.774	278.37	5000.62	184.928	10.9776	382.32	67.8979	330.242	209.941	289.713	21.8475	299.447	46.6557	300	7547.08	738.517	99.308	1469.06	2764.11	3368.95
IL15	248.246	51.9536	17.1547	275.691	36.3189	505.645	539.474	186.124	5.78083	501.105	55.3415	260.887	275.439	80.0867	6.12453	940.332	975.807	210.737	294.444	159.398	31.8669	798.342	18.9988	297.581	5825.16	236.603	182.455	4235.08	118.699	385.126	5515.2	1175.6	387.879	1835.36	4467.34	3470.57
IL15+ HODHBt	168.129	136.603	23.3327	598.066	105.787	536.693	480.409	443.541	17.6534	437.017	36.2957	268.548	84.1957	397.608	4.53364	80.32	384.676	227.745	197.953	139.952	9.82422	275.691	797.177	210.716	5400.88	269.617	11.3102	6484.81	116.892	312.097	2628.07	1411.48	398.485	1784.53	4900	2668.95
IL15+DMSO	7283.04	160.048	23.3778	6473.48	121.614	710.887	368.129	550.957	15.1764	258.287	120.269	4642.34	236.55	383.493	4.08315	946.133	488.73	241.532	350.292	163.397	6.77423	240.055	993.145	251.21	170.116	233.493	17.9173	3267.13	1119.36	406.855	5734.8	1879.19	552.121	1456.91	1268.67	2883.07
IL-8
	No peptide						Gag						Pol						Nef						Env						CMV
R10	7275811	14845135	7129017	8682628	7479981	13843404		7081371	5310364	8022201	8068389	9127899	13428523		6774039	20263514	8119358	8233104	7331735	12481570		6818265	17431124	6878471	8099494	7599014	13076568		7166739	14887558	7975961	8047742	9892634	14067238		7211806	5522914	8467123	9145852	18477173	14633735
HODHBt	6813087	11636509	7002512	8520657	5038478	13766628		5770080	3735192	7345736	7742670	5836628	14141798		6433647	14352748	4270665	8176018	6958670	13350000		5071605	3819133	6269486	7642076	5391610	13143735		6749372	15820249	7665819	8190338	6930716	14194618		7134326	6576792	6810742	8434058	11987257	14355878
DMSO	7035186	5980804	6409562	8035972	6811438	13026951		6974973	11594755	6803236	7622801	7563890	13878779		6878983	5535572	5699435	7777224	6138105	13521222		6507600	19617551	6067928	8022889	5388269	12996837		6896401	17262076	7543897	7982870	8505434	12929509		7130620	12490291	8851247	8733201	19821833	15397191
IL15	6919146	12154511	7164185	8763272	8221046	15043561		6855155	15976104	6450399	7426788	6388845	13890833		6694301	10710699	6705276	7466838	5477056	13521371		5374272	17209575	7772180	8185465	4412137	13748337		6850309	18732224	6432737	7905355	7635531	13796205		6894998	13082546	8568245	7744728	13971495	15265613
IL15+ HODHBt	6741081	12767319	6407203	8976718	7060518	14202424		6959211	10547727	7548867	7875183	6207339	12851872		6710734	11581490	6437488	7251556	5051692	14043907		6595189	3762040	5326587	7966088	5399994	11700526		6669230	12266175	6055403	8617999	5820619	11355746		7264398	17740222	7778363	8984294	18080146	14337343
IL15+DMSO	7033816	15459098	6714443	8717960	7072603	17582769		5621998	18100531	6324124	7704505	6016875	13654242		6741917	15035713	6869323	7279875	5686992	13671251		6728746	11011057	6692545	7739027	6924551	13349125		5724400	19863022	6748379	8415515	5823914	13645394		7024494	17463750	8200822	8598305	9997955	14641886
